# Supplementary material for: The dynamics of Early Celtic consumption practices: A case study of the pottery from the Heuneburg
Source: PLoS One. 2019 Oct 23;14(10):e0222991. doi: 10.1371/journal.pone.0222991 (PMC6808335; doi:10.1371/journal.pone.0222991)
Supplement: S1 Tables — A-F. List of samples including the analytical results and their interpretation arranged according to context. Table A: Local vessels from the outer settlement during Ha D1. Table B: Local vessels from the lower town settlement during Ha D1. Table C: Local vessels from the lower town settlement during Ha D3. Table D: Local vessels from the plateau settlement during Ha D1 and D1/D2. Table E: Local vessels from the plateau settlement during Ha D3. Table F: Imported vessels from the plateau settlement during Ha D2/D3. (XLSX) [file pone.0222991.s001.xlsx]

## Sheet: Table_A__OuterHaD1
Archaeological context	Vessel technology	Form	Chronology	Inventory / object number	Laboratory number	Quantity of lipid biomarkers (excluding fruit carboxylic acids) recovered from the sherds (µg/g)	Quantity of tartaric acid recovered from the sherds (µg/g)	Fatty acids	Ketones	Plant by-products						Animal by-products		Substances
										Plant fatty acids	Plant wax esters (acid–alcohol), n-alcohols (A) and -alkanes (a)	Plant terpenoids		Bacterio-hopanes	Fruit carboxylic acids	Animal triacylglycerides	Beeswax esters (acid–alcohol), n-alcohols (A) and -alkanes (a)
												Cereals	High plants
Outer settlement, old excavation	Handmade fine ceramic	Bowl (small)	Ha D1 (settlement period 3-4a)	81/635	HB-AS-019	650	_	C14:0; C15; C16:0; C17:0; C18:1*; C18:0; C20:1; C20:0; C22:0	_	_	A20; A22; A24	_	_	_	_	_	_	Fat
		Bowl	Ha D1 (settlement period 3-4)	E280	HB-AS-013	3208	_	C16:0; C18:0	_	_	W34 (16-18); W34 (18-16), W36 (18-18); W38 (18-20)	_	_	C29; C30; C31*; C32*; C33*; C34*; C35*	_	54; 52; 50; 48	_	Animal fats; plantwax; bacterian fermentation product
			Ha D1 (settlement period 3a)	K4	HB-AS-036	318	_	C16:0; C18:0; C24:0; C26:0	_	_	A24; A26; A28; A30							Possible wax or fat
		Goblet	Ha D1 (settlement period 3b-4)	58/H5	HB-AS-003	45	_	C16:0; C18:0	_	_	_	_	_	C29; C30; C31*	_	_	_	Bacterian fermentation product, fat
			Ha D1 (settlement period 3(b))	F 229	HB-AS-027	2758	33.61	C15; C16:0; C17:0; C18:1*; C18:0; C20:0; C22:0; C24:0; C26:0; C28:0; C30:0	_	_	_	_	_	C29; C30; C31*; C32*; C33*	Succinic(tr); fumaric; malic; tartaric and syringic acids	_	W40 (16-24); W42 (16-26); W44 (16-28); W46 (16-30); W48 (16-32); A24; A26; A28; A30; a25; a27; a29	Beeswax; fat; fruit product, probably grape product/wine; bacterian fermentation product
			Ha D1 (settlement period 3b-4)	H5	HB-AS-029	2035	0,35 (limited due to coelution with phthalate)	C14; C16:0; C18:1; C18:0; C20:0; C22:0; C24:0	_	_	_	_	_	_	Succinic; fumaric; malic and tartaric(tr) acids	_	W40 (16-24); W42 (16-26); W44 (16-28); W46 (16-30); A24; A26; A28; A30; A32; a25; a27; a30	Beeswax; fruit product, probably grape product/wine
			Ha D1 (settlement period 3c-4a)	J212	HB-AS-030	576	6,14 (limited due to coelution with phthalate)	C16:0; C18:1; C18:0; C20:0; C22:0; C24:0; C26:0; C28:0; C30:0	_	_	_	_	_	C29; C30	Succinic ; fumaric ; malic and tartaric acids	_	W40 (16-24); W42 (16-26); W44 (16-28); W46 (16-30); W48 (16-32); A24; A26; A28; A30; a23; a25; a27; a29; a31	Beeswax; fruit product, probably grape product/wine; bacterian fermentation product
		Bottle	Ha D1 (settlement period 3a-4b)	59/J205	HB-AS-002	600	0,41 (limited due to coelution with phthalate)	C16:0; C18:0	_	_	W32 (16-16); W34 (16-18); W36 (16-20); W38 (16-22); W32 (18-14); W34 (18-16), W36 (18-18); W38 (18-20); A16; A18; A20; A22	_	_	C29; C30; C31*	Succinic; fumaric; malic and tartaric acids	_	W40 (16-24); W42 (16-26); W44 (16-28); W46 (16-30); W48 (16-32); A24; A26; A28; A30; A32; a25; a26; a27; a29	Beeswax; plant wax; fruit product, probably grape product/wine; bacterian fermentation product
	Handmade fine ceramic	Special form (cist)	Ha D1 (settlement period 3-4)	55/E280 + 61/L23	HB-AS-012	158	_	C12:0; C14:0; C16:0; C17:0; C18:1; C18:0; C20:0; C22:0; C24:0	_	_	A20; A22; A24	_	_	_	_	_	_	Fat
	Handmade fine ceramic	Cone-necked vessel	Ha D1 (settlement period 3-4)	54/D44 + 61/L13	HB-AS-008	41	_	C16:0	_	_	_	_	_	C29; C30	_	_	_	Bacterian fermentation product
	Handmade fine ceramic	Special form (funnel)	Ha D1 (settlement period 3c-4a)	80/151	HB-AS-015	273	_	C15; C16:0; C17:0; C18:1*; C18:0	_	_	_	_	_	_	_	_	_	Fat
	Handmade coarse ceramic	Special form (sieve)	Ha D1 (settlement period 4b)	54/D33, 54/D44, 59/J205, 60/K7, 61/L1, 61/L13, 61/L23, 81/613	HB-AS-001	18	_	C14:0; C16:0	_	_	_	_	Seco-dehydroabietic acid, β and α isomers, isopimaric acids isomers, pimaric acid, sandaracopimaric acid, dehydroabietic acid, abietic acid	_	_	_	_	Pine resin
	Handmade coarse ceramic	Pot	Ha D1 (settlement period 3-4)	L13	HB-AS-034	850	3	C16:0; C18:0	_	_	W40 (16-24)	_	_	C29; C30; C31*; C32*; C33*; C34*; C35*	Malic and tartaric acids	_	_	Wax; fat?; fruit product, probably grape product/wine; bacterian fermentation product
			Ha D1 (settlement period 3-4)	L13 + L 23	HB-AS-035	5025	_	C16:0; C18:0	K35 (pentatriacontan-18·one); K37 (heptatriacontan-20·one); K39 (Nonatriacontan-20·one)	_	W30 (16-14);W32 (16-16); W34 (16-18); W30 (16-12); W32 (18-14); W34 (18-16), W36 (18-18)					54; 52; 50		Animal fats (heat treatment); plant wax
Outer settlement	Handmade coarse ceramic	Large vessel	Ha D1	1999-71-176	HB-AS-101	1364	0.77	C16:0; C18:1; C18:0	_	_	W40 (18-22); W42 (18-24); W44 (18-26); W46 (18-28); W48 (18-30); W48 (24-24); W50 (24-26); W52 (24-28), W54 (24-30)	_	_	_	Succinic(tr); fumaric(tr); malic and tartaric(tr) acids	_	W38 (16-22); W40 (16-24); W42 (16-26); W44 (16-28); W46 (16-30); W48 (16-32); W50 (16-34); HW40-48; a23; a25; a27; a29; a31; a33	Fat; beeswax; plant wax; fruit product, probably grape product/wine
			Ha D1	1999-71-121	HB-AS-102	29	0.14	C16:0; C18:0	_	_	_	_	_	_	Malic and tartaric(tr) acids	_	_	Fat; fruit product, probably grape product/wine
			Ha D1	1995-70-51	HB-AS-103	1426	_	C16:0; C18:0	K29 (nonacosan-14·one); K31:1tr; K31 (hentriacontan-16·one); K32 (dotriacontan-16·one); K33:1tr; K33 (tritriacontan-16·one); K34 (tetratriacontan-17·one); K35:1tr; K35 (pentatriacontan-18·one); K36 (hexatriacontan-18·one); K37 (heptatriacontan-20·one); K38 (Octatriacontan-21·one); K39 (Nonatriacontan-20·one)	_	W36 (16-20); W40 (18-22); W42 (18-24); W44 (18-26); W46 (18-28); W48 (18-30); W48 (24-24); W50 (24-26); W52 (24-28); W54 (24-30)	_	Lupa-2,20(29)-diene, lupa-2,20(29)-dien-28-ol, lupeone, lupeol, 28-oxoallobetul-2-ene, 3-Oxoallobetulane	C29; C30; C31	_	54; 52; 50; 48	W38 (16-22); W40 (16-24); W42 (16-26); W44 (16-28); W46 (16-30); W48 (16-32); W50 (16-34); HW40-48	Animal fat (heat treatment); beeswax; plant wax; bacterian fermentation product; birch bark tar
			Ha D1	1995-70-8	HB-AS-104	30	3	C16:0; C18:1tr; C18:0	K31 (hentriacontan-16-·one); K33 (tritriacontan-16·one); K35(pentatriacontan-18·one)	_	W40 (16-24)?; a23; a25; a27; a29; a31; a33	Miliacin, Miliacinol	_	_	Succinic(tr); fumaric(tr); malic and tartaric acids	_	_	Fat (animal fat heat treatment); wax; fruit product, probably grape product/wine; millet
			Ha D1	1995-70-19	HB-AS-105	558	6.28	C16:0; C18:0	_	_	W42 (18-24); W44 (18-26); W46 (18-28); W48 (18-30); W50 (18-32); W48 (24-24); W50 (24-26); W52 (24-28); W54 (24-30)	_	_	_	Succinic(tr); fumaric(tr); malic and tartaric acids	_	W38 (16-22); W40 (16-24); W42 (16-26); W44 (16-28); W46 (16-30); W48 (16-32); W50 (16-34); HW40-48; a23; a25; a27; a29; a31; a33	Beeswax; plant wax; fruit product, probably grape product/wine
			Ha D1	2005-43-31	HB-AS-106	109	_	C16:0; C18:1; C18:0	_	C18:1≥C18:0; C16/C18 ≥ 3	W36 (16-20); W38 (16-22); W40 (16-24); W42 (16-26); W44 (16-28)	_	_	_	_	_	_	Plant oil; plant wax
			Ha D1	2005-43-82	HB-AS-107	<5	_	_	_	_	_	_	_	_	_	_	_	_
			Ha D1	2004-20-97	HB-AS-108	11	_	C16:0tr, C18:0tr	_	_		Miliacin, Miliacinol	Lupeol	_	_	_	_	Millet
			Ha D1	2006-132-320	HB-AS-109	<5	_	_	_	_	_	_	_	_	_	_	_	_
			Ha D1	2006-132-40	HB-AS-110	311	_	C16:0; C17:0 C18:0	K31 (hentriacontan-16·one); K33 (tritriacontan-16·one); K35 (pentatriacontan-18·one)	_			Retene, 1-(10-Methylanthracen-9-yl)ethanone, 9-Methyl-10-phenylanthracene, dehydroabietic acid, Lupenone	_	_			Fat (animal fat heat treatment); Pinaceae resin/tar
			Ha D1	1999-71-41	HB-AS-111	217	_	C16:0	_	_		Miliacin		_	_			Millet

## Sheet: Table_B_LowTownHaD1D2
Archaeological context	Vessel technology	Form	Chronology	Inventory / object number	Laboratory number	Quantity of lipid biomarkers (excluding fruit carboxylic acids) recovered from the sherds (µg/g)	Quantity of tartaric acid recovered from the sherds (µg/g)	Fatty acids	Ketones	Plant by-products						Animal by-products		Substances
										Plant fatty acids	Plant wax esters (acid–alcohol), n-alcohols (A) and -alkanes (a)	Plant terpenoids		Bacterio-hopanes	Fruit carboxylic acids	Animal triacylglycerides	Beeswax esters (acid–alcohol), n-alcohols (A) and -alkanes (a)
												Cereals	High plants
Lower town settlement	Handmade fine ceramic	Bowl	Ha D1	2004-12-3207	HB-VB-059	<5	_	_	_	_	_	_	_	_	_	_	_	_
			Ha D1	2004-12-2665	HB-VB-060	401	_	C16:0; C17:0; C18:1*; C18:0	_	_	_	_	_	_	Succinic(tr); fumaric(tr); malic acids	_	_	Fat; possibly fruit product
			Ha D1	2004-12-2657	HB-VB-061	1883	_	C14:0; C16:0; C17:0; C18:1*; C18:0; C24:0; C26:0; C28:0	_	_	_	_	_	_	Succinic (tr); malic (tr) acids	_	W40 (16-24); W42 (16-26); W44 (16-28); W46 (16-30); W48 (16-32); A22; A24; A26; A28; A30; A32	Fat; beeswax; possibly fruit product
			Ha D1	2004-12-2632	HB-VB-064	<5	0.37	_	_	_	_	_	_	_	Succinic (tr); malic and tartaric(tr)? acids	_	_	Fruit product, probably grape product / wine
			Ha D1	2004-12-3191	HB-VB-044	<5	_	_	_	_	_	_	_	_	_	_	_	_
			Ha D1	2004-12-3165	HB-VB-010	2151	_	C14:0; C15:0; C16:0; C17:0; C18:1*; C18:0; C22:0; C24:0	K31 (hentriacontanone); K33 (tritriacontan-16·one); K34 (tetratriacontan-17·one); K35(pentatriacontan-18·one)	_	W42 (18-24); W44 (18-26); W46 (18-28); W48 (18-30); W50 (18-32); a25; a29; a31	_	Miliacin; Miliacinol	_	_	54; 52; 52:1; 50; 50:1; 48; 46; 44(tr); 42(tr)	W40 (16-24); W42 (16-26); W44 (16-28); W46 (16-30); W48 (16-32); A24; A26; A28; A30; A32	Animal fat (probably dairy, heat treatment); beeswax; plant wax; millet
			Ha D1	2004-12-3220	HB-VB-011	3895	_	C14:0; C15:0; C16:0; C17:0; C18:1*; C18:0; C20:0	_	_	_	_	Miliacin; Miliacinol	_	_	54; 52; 52:1; 50; 50:1; 48; 46; 44; 40tr	_	Animal fat (dairy); millet
			Ha D1	2004-12-3162	HB-VB-022	3306	33.47	C14:0; C15:0; C16:0; C17:0; C18:1*; C18:0; C19:0; C20:0; C22:0; C24:0; C26:0; C28:0	_	_	_	_	_	_	Succinic(tr); fumaric(tr); malic and tartaric acids	54; 52; 50; 48; 46; 44; 42; 40	W40 (16-24); W42 (16-26); W44 (16-28); W46 (16-30); W48 (16-32)tr; A18; A20; A22; A24; A26; A28; A30; A32	Animal fat (dairy); beeswax; fruit product, probably grape product / wine
			Ha D1	2004-12-3168	HB-VB-025	1335	_	C16:0; C18:1; C18:0	_	C18:1≥C18:0; C16/C18 ≥ 6	W36 (16-20); W38 (16-22)	_	Lupa-2,20(29)-diene; lupa-2,20(29)-dien-28-ol; lupeone; lupeol; 28-oxoallobetul-2-ene; 3-Oxoallobetulane	C29; C30; C31; C33	_	_	W40 (16-24); W42 (16-26); W44 (16-28); W46 (16-30); W48 (16-32); W50 (16-34); a23; a25; a27; a29; a31; a33	Beeswax; plant wax; possibly plant oil; bacterian fermentation product; birch bark tar
			Ha D1	2004-12-3195	HB-VB-026	1783	7.03	C14:0; C16:0; C17:0; C18:1*; C18:0	K31 (hentriacontanone); K33 (tritriacontan-16·one); K35(pentatriacontan-18·one)	_	W32 (16-16); W34 (16-18); W36 (16-20); W38 (16-22); W40 (16-24); W42 (16-26); W44 (16-28); W34 (14-18); W44 (18-26)	_	Miliacin; Miliacinol	_	Succinic(tr); fumaric(tr); malic and tartaric acids	54; 52; 50; 48; 46; 44; 42(tr); 40(tr)	_	Animal fat (dairy, heat treatment); plant wax; millet; fruit product, probably grape product / wine
		Beaker	Ha D1	2004-12-2651	HB-VB-041	609	2.9	C16:0; C17:0; C18:1*; C18:0; C20:0; C22:0; C24:0; C26:0; C28:0; C30:0; Diacid14	_	_	W42 (20-22); W44 (20-24)	_	_	_	Succinic(tr); fumaric(tr); malic and tartaric acids	_	W38 (16-22)tr; W40 (16-24); W42 (16-26); W44 (16-28); W46 (16-30); W48 (16-32); A22; A24; A26; A28; A30; A32; a23; a25; a27; a29; a31	Beeswax; plant wax; fruit product, probably grape product / wine
		Cone-necked vessel	Ha D1	2004-12-3219	HB-VB-016	948	_	C16:0; C17:0; C18:1*; C18:0	_	C18:1≥C18:0; C16/C18 ≥ 3	W36 (16-20)?; A24; A26; A28; A30; A32; a25; a27; a29	_	Miliacin	_	_	_	_	Plant oil; millet, possibly plant wax
			Ha D1	2004-12-3219	HB-VB-017	680	_	C16:0; C17:0; C18:1*; C18:0	_	_	W36 (16-20)?; A24; A26; A28; A30; A32; a27; a29	_	Miliacin	_	_	_	_	Fat; millet, possibly plant wax
			Ha D1	2004-12-3162 und 2004-12-3195 (+3001/Bef. 1643 + 3017/Bef. 1679 + 3189+3191/Bef. 1693)	HB-VB-069	1107	_	C16:0; C17:0; C18:1*; C18:0; C20:0; C22:0; C24:0; C26:0-C30	_	_	W42 (18-24); W44 (18-26)?	_	_	_	Malic acid	52; 50; 48	W40 (16-24); W42 (16-26); W44 (16-28); W46 (16-30); A22; A24; A26; A28; A30; A32; a25; a27; a29; a31	Animal fat; possibly beeswax and plant wax; possibly fruit product
	Handmade coarse ceramic	Pot	Ha D1	2004-12-3179	HB-VB-012	2812	_	C12:0; C14:0; C15:0; C16:0; C17:0; C18:1*; C18:0; C20:0	_	_	_	_	_	_	_	_	_	Fat
			Ha D1	2004-12-3176	HB-VB-027	3322	_	C16:0; C17:0; C18:1; C18:0	_	_	W32 (16-16); W34 (16-18); W36 (16-20); W38 (16-22); W40 (16-24); W42 (16-26); W46 (16-30); W34 (18-16); W36 (18-18)	_	_	_	_	52tr; 50tr; 48tr	_	Animal fat; plant wax
			Ha D1	2004-12-3176	HB-VB-028	12572	_	C14:0; C16:0; C17:0; C18:1; C18:0	K33 (tritriacontan-16·one); K35(pentatriacontan-18·one)	_	_	_	Miliacin; Miliacinol	_	_	54; 52; 52:1; 50; 50:1; 48; 46; 44; 42; 40(tr)	_	Animal fat (dairy, heat treatment); millet
			Ha D1	2004-12-3176	HB-VB-071	490	_	C16:0; C17:0; C18:0	_	_	W32 (16-16); W34 (16-18); W36 (16-20); W38 (16-22)	_	_	C29; C30; C31tr	Malic acid	_	_	Plant wax; bacterian fermentation product; possibly fruit product
			Ha D1	2004-12-3165	HB-VB-014	12553	_	C14:0; C15:0; C16:0; C17:0; C18:1*; C18:0; C20:0	K33 (tritriacontan-16·one)	_	_	_	_	_	_	54; 52; 52:1; 50; 50:1; 48; 46; 44; 42; 40	_	Animal fat (dairy, heat treatment)
	Handmade semi-fine ceramic	Pot/ large vessel	Ha D1	2004-12-3215	HB-VB-021	4416	_	C16:0; C17:0; C18:1*; C18:0	_	_	A20; A22; A24; A26; A28; A30	_	_	_	_	54; 52; 52:1; 50; 50:1; 48; 46; 42(tr)	_	Animal fat (probably dairy)
			Ha D1	2004-12-3163	HB-VB-015	1471	_	C15:0; C16:0; C17:0; C18:1*; C18:0	_	_	_	_	_	_	_	54; 52; 52:1; 50; 50:1; 48; 46; 42(tr); 40(tr)	_	Animal fat (probably dairy)

## Sheet: Table_C_LowTownHaD3
Archaeological context	Vessel technology	Form	Chronology	Inventory / object number	Laboratory number	Quantity of lipid biomarkers (excluding fruit carboxylic acids) recovered from the sherds (µg/g)	Quantity of tartaric acid recovered from the sherds (µg/g)	Fatty acids	Ketones	Plant by-products						Animal by-products		Substances
										Plant fatty acids	Plant wax esters (acid–alcohol), n-alcohols (A) and -alkanes (a)	Plant terpenoids		Bacterio-hopanes	Fruit carboxylic acids	Animal triacylglycerides	Beeswax esters (acid–alcohol), n-alcohols (A) and -alkanes (a)
												Cereals	High plants
Lower town settlement, period Ha D3	Handmade fine ceramic	Miniature	Ha D3	2004-12-670	HB-VB-055	<5	_	_	_	_	_	_	_	_	_	_	_	_
			Ha D3	_	HB-VB-072	<5	_	_	_	_	_	_	_	_	Succinic(tr); malic acids	_	_	Possibly fruit product
		Bowl	Ha D3	2004-12-768	HB-VB-052	1788	_	C16:0; C17:0; C18:1*; C18:0; C24:0; Diacid14	_	_	W42 (20-22); W44 (20-24); W46 (20-26)	_	_	_	_	52; 50; 48; 46	W38 (16-22)tr; W40 (16-24); W42 (16-26); W44 (16-28); W46 (16-30); W48 (16-32), W50 (16-34); A18; A20; A22; A24; A26; A28; A30; A32; a23; a25; a27; a29; a31	Animal fat; beeswax; plant wax
			Ha D3	2004-12-928	HB-VB-054	768	_	C16:0; C17:0; C18:1*; C18:0	_	_	_	_	Miliacin	_	_	54; 52; 50; 48	_	Animal fat; millet
	Handmade middle fine ceramic		Ha D3	2004-12-383	HB-VB-029	2411	_	C14:0; C15:0; C16:0; C17:0; C18:1*; C18:0; C19:0; C20:0; C22:0; C24:0; C26:0; C28:0	_	_	A24; A26; A28	_	_	_	Succinic(tr); fumaric(tr); malic (tr) acids	54; 52; 50	_	Animal fat; possibly fruit product
	Handmade fine ceramic		Ha D3	2004-12-578	HB-VB-031	4253	_	C12:0; C14:0; C15:0; C16:0; C17:0; C18:1*; C18:0; C19:0; C20:1; C20:0; C21:0; C22:0	_	_	_	_	_	_	_	44; 42; 40(tr)	_	Animal fat (probably dairy)
			Ha D3	2004-12-785	HB-VB-032	<5	_	_	_	_	_	_	_	_	_	_	_	_
			Ha D3	2004-12-4012	HB-VB-006	385	_	C16:0; C17:0;C18:0; C20:0	_	_	_	_	_	_	_	_	_	Fat
			Ha D3	2004-12-1292	HB-VB-035	<5	_	_	_	_	_	_	_	_	Succinic(tr); malic acids	_	_	Possibly fruit product
			Ha D3	2004-12-1292	HB-VB-037	<5	_	_	_	_	_	_	_	_	_	_	_	_
		Goblet	Ha D3	2004-12-1292	HB-VB-036	2943	_	C12:0; C14:0; C15:0; C16:0; C17:0; C18:1*; C18:0	_	_	_	_	_	_	Succinic(tr); malic acids	54; 52; 50; 48; 46	W40 (16-24); W42 (16-26); W44 (16-28); W46 (16-30); W48 (16-32); A24; A26; A28; A30; A32; A34	Animal fat; beeswax; possibly fruit product
		Bowl	Ha D3	2004-12-3036	HB-VB-039	2552	_	C12:0; C14:0; C16:0; C17:0; C18:1; C18:0; C24:0	_	_	_	_	Miliacin	_	_	54; 52; 52:1; 50; 50:1; 48; 46	W38 (16-22); W40 (16-24); W42 (16-26); W44 (16-28); W46 (16-30); W48 (16-32); W50 (16-34); HW (42-48); A24; A26; A28; A30; A32; a23; a25; a27; a29; a31	Animal fat; beeswax; millet
			Ha D3	2004-12-3036	HB-VB-040	<5	_	_	_	_	_	_	_	_	Succinic(tr); malic acids	_	_	Possibly fruit product
		Bottle	Ha D3	2004-12-3036	HB-VB-038	2508	_	C12:0; C14:0; C15:0; C16:0; C17:0; C18:1; C18:0	_	_	W34 (16-18); W36 (16-20); W38 (16-22); W40 (16-24); W42 (16-26); W44 (16-28); W36 (18-18); W38 (18-20); W40 (18-22); W42 (18-24); A18; A20; A22; A24; A26; A28	_	Miliacin; Miliacinol	_	_	54; 52; 52:1; 50; 50:1; 48; 46; 44; 42; 40	_	Animal fat (dairy); plant wax; millet
			Ha D3	2004-12-928	HB-VB-053	821	_	C14:0; C16:0; C17:0; C18:1; C18:0	_	_	_	_	Miliacin	_	_	54; 52; 52:1; 50; 50:1; 48; 46; 44(tr); 40(tr)	a23; a25; a27; a29; a31	Animal fat (probably dairy); millet
	Wheel-turned fine ceramic		Ha D3	2004-12-1175	HB-VB-001	84	8	C16:0; C17:0; C18:1*; C18:0	_	_	_	_	Retene, methylretene, seco-dehydroabietic acid, β and α isomers, methyldehydroabietate, dehydroabietic acid, 7-oxodehydroabietic acid; dehydroabietic acid phenolic derivates	_	Succinic; fumaric; malic and tartaric acids	_	_	Fruit product, probably grape product / wine, Pinaceae tar

## Sheet: Table_D_PlateauHaD1D2
Archaeological context	Vessel technology	Form	Chronology	Inventory / object number	Laboratory number	Quantity of lipid biomarkers (excluding fruit carboxylic acids) recovered from the sherds (µg/g)	Quantity of tartaric acid recovered from the sherds (µg/g)	Fatty acids	Ketones	Plant by-products						Animal by-products		Substances
										Plant fatty acids	Plant wax esters (acid–alcohol), n-alcohols (A) and -alkanes (a)	Plant terpenoids		Bacterio-hopanes	Fruit carboxylic acids	Animal triacylglycerides	Beeswax esters (acid–alcohol), n-alcohols (A) and -alkanes (a)
												Cereals	High plants
Plateau settlement, old excavation	Handmade fine ceramic	Goblet	Ha D1 (settlement period IVb)	X 269	HB-PL-326	1712	_	C16:0; C17:0; C18:1*; C18:0	_	_	W34 (16-18)	_	_	C29; C30; C31*; C32*; C33*; C34*; C35*	Malic acid (tr)	52; 50; 48	_	Animal fat; plant wax; possibly fruit product; bacterian fermentation product
			Ha D1 (settlement period IVa-IVb)	O 126	HB-PL-323	866	2.08	C16:0; C18:0	_	_	W34 (16-18); W34 (18-16)	_	_	C29; C30; C31*	Succinic; fumaric; malic and tartaric (tr) acids	_	_	Plant wax; fruit product, probably grape product / wine; bacterian fermentation product
			Ha D1/D2 (settlement period IIIb - IVa)	S 278	HB-PL-319	909	_	C14:0; C16:0; C17:0; C18:0; C20:0; C22:0; C24:0	_	_	A18; A20; A22; A24; A26; A28; A30; a23; a25; a27	_	_	_	Malic acid	_	_	Fat; possibly wax and fruit product
			Ha D1/D2 (settlement period IIIb - IVa)	S 278 - S 280	HB-PL-322	1572	_	C12:0; C14:0; C15:0; C16:0; C17:0; C18:1; C18:0	_	_	W40 (16-24); A18; A20; A22; A24; A26; A28; A30	_	_	C29; C30; C31*; C32*; C33*; C34*; C35*	_	54; 52; 52:1 ; 50; 50:1; 48; 46	_	Animal fat (possibly dairy); plant wax; bacterian fermentation product
			Ha D2 (settlement period IIIa)	Y 41	HB-PL-328	2232	12.63	C14:0; C16:0; C17:0; C18:1*; C18:1	K33 (tritriacontan-16·one); K35 (pentatriacontan-18·one)	_	W34 (16-18); W40 (16-24)	_	_	C29; C30; C31*	Succinic; fumaric; malic and tartaric acids	_	_	Fat (possibly animal fat heat treatment); plant wax; fruit product, probably grape product / wine; bacterian fermentation product
		Beaker	Ha D1 (settlement period IVb/2 -IVb/3)	J 85; J 102	HB-PL-108	427	_	C16:0	_	_	W36 (16-20); W36 (18-18)	_	_	C29; C30	_	_	W38 (16-22); W40 (16-24); W42 (16-26); W44 (16-28); W46 (16-30); W48 (16-32); A24; A26; A28; a25; a27; a29; a31	Beeswax; plant wax; bacterian fermentation product
			Ha D1 (settlement period IVa-IVc)	C 96	HB-PL-367	<5	_	_	_	_	_	_	_	_	_	_	_	_
Plateau settlement	Handmade fine ceramic	Beaker	Ha D1 (settlement period IVa-IVb)	2008-46-1616	HB-PL-012	<5	_	C16:0tr; C18:0tr	_	_	_	_	_	_	_	_	_	_
		Bowl		2008-46-1605	HB-PL-001	7048	_	C12:0; C14:0; C15:0; C16:0; C17:0; C18:1*; C18:0; C20:1; C20:0	_	_	W42 (16-26); W44 (16-28); W46 (16-30); A24; A26; A28; A30; a29	Miliacin	_	_	_	54; 52; 50; 48; 46; 44; 42; 40	_	Animal fat (dairy); plant wax; millet
				2008-46-1606	HB-PL-002	4187	_	C12:0; C14:0; C15:0; C16:0; C17:0; C18:1*; C18:0	K33 (tritriacontan-16·one)tr; K35 (pentatriacontan-18·one)tr	_	W42 (18-24); W44 (18-26); W46 (18-28); W48 (18-30)	Miliacin	_	_	_	54; 52; 50; 48; 46; 44; 42; 40(tr)	W40 (16-24); W42 (16-26); W44 (16-28); W46 (16-30); W48 (16-32); a25; a27; a29; a31	Animal fat (dairy, heat treatment); beeswax; plant wax; millet
				2008-46-1607	HB-PL-003	1595	_	C14:0; C15:0; C16:0; C17:0; C18:1*; C18:0	_	_	W42 (18-24); W44 (18-26); W46 (18-28); W48 (18-30)	_	_	_	_	54; 52; 50; 48	W40 (16-24); W42 (16-26); W44 (16-28); W46 (16-30); W48 (16-32); W50 (16-34); a25; a27; a29; a31	Animal fat; beeswax; plant wax
				2008-46-1610	HB-PL-006	18291	_	C14:0; C15:0; C16:0; C17:0; C18:1*; C18:0; C19:0; C20:1; C20:0; C22:0; C24:0	_	_	_	Miliacin	_	_	_	54; 52; 52:1; 50; 50:1; 48; 46; 44; 42; 40	W40 (16-24); W42 (16-26); W44 (16-28); W46 (16-30); W48 (16-32); A24; A26; A28; A30; A32	Animal fat (dairy); beeswax; millet
				2008-46-1612	HB-PL-008	8010	_	C14:0; C15:0; C16:0; C17:0; C18:1*; C18:0; C19:0; C20:1; C20:0; C22:0; C24:0	_	_	_	Miliacin	_	_	_	54; 52; 50; 48; 46; 44; 42; 40	_	Animal fat (dairy); millet
				2008-46-1615	HB-PL-011	585	_	C16:0; C17:0; C18:1*; C18:0	_	_	_	Miliacin	_	_	_	_	_	Fat; millet
				2008-46-1617	HB-PL-013	<5	_	_	_	_	_	Miliacin	_	_	_	_	_	Millet
				2008-46-1619	HB-PL-015	291	_	C15:0; C16:0; C17:0; C18:1*; C18:0	_	_	_	Miliacin	_	_	_	54; 52; 50; 48	W40 (16-24); W42 (16-26); W44 (16-28); W46 (16-30); A24; A26; A28; A30; A32; a25; a27; a29; a31	Animal fat; beeswax; millet
				2008-46-1620	HB-PL-016	10852	_	C15:0; C16:0; C17:0; C18:1*; C18:0	K31 (hentriacontanone); K33 (tritriacontan-16·one); K35 (pentatriacontan-18·one)	_	W42 (18-24); W44 (18-26); W46 (18-28); W48 (18-30)	Miliacin	_	_	_	54; 52; 50; 48; 46; 44; 42; 40	W40 (16-24); W42 (16-26); W44 (16-28); W46 (16-30); W48 (16-32); a27; a29	Animal fat (dairy, heat treatment); beeswax; plant wax; millet
				2008-46-1621	HB-PL-017	12004	_	C15:0; C16:0; C17:0; C18:1*; C18:0	K31 (hentriacontanone); K33 (tritriacontan-16·one); K34 (tetratriacontan-17·one); K35 (pentatriacontan-18·one)	_	W42 (18-24); W44 (18-26); W46 (18-28)	Miliacin	_	_	_	54; 52; 50; 48; 46; 44; 42; 40	W40 (16-24); W42 (16-26); W44 (16-28); W46 (16-30); W48 (16-32); A24; A26; A28; A30	Animal fat (dairy, heat treatment); beeswax; plant wax; millet
				2008-46-1622	HB-PL-018	3228	_	C16:0; C17:0; C18:1*; C18:0	_	_	W42 (18-24); W44 (18-26); W46 (18-28); W48 (18-30)	_	_	_	_	_	W40 (16-24); W42 (16-26); W44 (16-28); W46 (16-30); W48 (16-32); W50 (16-34); A24; A26; A28; A30; A32; a23; a25; a27; a29; a31	Fat; beeswax; plant wax
				2008-46-1623	HB-PL-019	<5	0.9	_	_	_	_	Miliacin	_	_	Malic and tartaric acids	_	_	Fruit product, probably grape product / wine; millet
				2008-46-1618	HB-PL-014	277	_	C14:0; C16:0; C17:0; C18:1*; C18:0	_	_	W42 (18-24); W44 (18-26); W46 (18-28); W48 (18-30)	Miliacin	_	_	_	54; 52; 50; 48; 46; 44; 42; 40	W40 (16-24); W42 (16-26); W44 (16-28); W46 (16-30); W48 (16-32)	Animal fat (dairy); beeswax; plant wax; millet
		Unknown, Hollow foot (bowl?, goblet?)		2008-46-1613	HB-PL-009	1890	_	C14:0; C15:0; C16:0; C17:0; C18:1*; C18:0; C19:0; C20:1; C20:0; C22:0; C24:0	K33 (tritriacontan-16·one)tr; K35 (pentatriacontan-18·one)tr	_	W42 (18-24); W44 (18-26); W46 (18-28)	Miliacin	_	_	_	54; 52; 50; 48; 46; 44; 42; 40	W40 (16-24); W42 (16-26); W44 (16-28); W46 (16-30); W48 (16-32); A22; A24; A26; A28; A30; A32	Animal fat (dairy, heat treatment); beeswax; plant wax; millet
		Unknown, small hollow foot		2008-46-1608	HB-PL-004	61	_	C16:0; C18:0tr	_	_	_	_	_	_	_	_	W40 (16-24); W42 (16-26); W44 (16-28); W46 (16-30); W48 (16-32); A20; A22; A24; A26; a25; a27; a29; a31	Beeswax
	Handmade semi-fine ceramic	Cone_necked vessel		2008-46-1609	HB-PL-005	124	_	_	_	_	_	Miliacin	_	_	_	_	W40 (16-24); W42 (16-26); W44 (16-28); W46 (16-30); A24; A26; a25; a27; a29	Probably beeswax; millet
	Handmade semi-fine ceramic	Pot		2008-46-1611	HB-PL-007	3209	_	C16:0; C18:0	K31 (hentriacontanone); K33 (tritriacontan-16·one); K35 (pentatriacontan-18·one)	_	W42 (18-24); W44 (18-26); W46 (18-28); W48 (18-30)	Miliacin	_	_	_	54; 52; 50; 48; 46	W40 (16-24); W42 (16-26); W44 (16-28); W46 (16-30); W48 (16-32); A24; A26; A28; A30; A32	Animal fat (heat treatment); beeswax; plant wax; millet
	Coarse ceramic	Pot		2008-46-1614	HB-PL-010	9060	_	C14:0; C15:0; C16:0; C17:0; C18:1*; C18:0; C19:0; C20:1; C20:0; C21:0; C22:0; C23:0; C24:0	_	_	W42 (18-24); W44 (18-26); W46 (18-28)	Miliacin?	_	_	_	54; 52; 50; 48; 46; 44; 42; 40	W40 (16-24); W42 (16-26); W44 (16-28); W46 (16-30); W48 (16-32); A22; A24; A26; A28; A30; A32	Animal fat (dairy); beeswax; plant wax; trace of millet

## Sheet: Table_E_Plateau_localHaD3
Archaeological context	Vessel technology	Form	Chronology	Inventory / object number	Laboratory number	Quantity of lipid biomarkers (excluding fruit carboxylic acids) recovered from the sherds (µg/g)	Quantity of tartaric acid recovered from the sherds (µg/g)	Fatty acids	Plant by-products						Animal by-products		Substances
									Plant fatty acids	Plant wax esters (acid–alcohol), n-alcohols (A) and -alkanes (a)	Plant terpenoids		Bacterio-hopanes	Fruit carboxylic acids	Animal triacylglycerides	Beeswax esters (acid–alcohol), n-alcohols (A) and -alkanes (a)
											Cereals	High plants
Plateau settlement, old excavation	Handmade fine ceramic	Ribbed phiale	Ha D3 (settlement period II/2)	M 155	HB-PL-331	1528	_	C12:0; C14:0; C16:0; C17:0; C18:1; C18:0; C20:0	_	W34 (14-20); W36 (14-22); W38 (14-24); W34 (16-18); W36 (16-20); W38 (16-22); W40 (16-24); W42 (16-26); W44 (16-28); W36 (18-18); W34 (18-16); W34 (18-18); W38 (18-20); W40 (18-22); W42 (18-24); A22; A24; A26; a25; a27; a29; a31	_	_	C29; C30; C31*; C32*; C33*	Succinic(tr); fumaric; malic acids	_	_	Fat; plant wax; possibly fruit product; bacterian fermentation product
		Beaker	Ha D3 (settlement period Ia)	Z 44; Z 65; Z 69; Z 96	HB-PL-302	77	_	C16:0	_	W30 (16-14); W32 (16-16); W34 (16-18); A18; A20; A22; A24; A26; a23; a25; a29	_	_	C29; C30; C31*; C32*	_	_	_	Plant wax; bacterian fermentation product
		Bowl / beaker	Ha D3 (settlement period Ib/4-II/1)	Q 33; Q 46; Q 54; Q 61; Q 67	HB-PL-301	501	_	C16:0	_	W32 (16-16); W34 (16-18); W36 (16-20); A18; A20; a25	_	_	C29; C30; C31*; C32*; C33*; C34*; C35*	_	_	_	Plant wax; bacterian fermentation product
		Bowl	Ha D3 (settlement period Ia)	M26	HB-PL-349	483	_	C12:0; C14:0; C16:0; C17:0; C18:1; C18:0; C20:0	_	_	_	_	C29; C30	Malic acid	_	_	Bacterian fermentation product; possibly fruit product
			Ha D3 (settlement period II2)	Q190	HB-PL-350	1196	_	C16:0; C17:0; C18:1; C18:0; C20:0; C22:0; C24:0	_	A24	_	_	_	Malic acid	_	_	Fat; possibly fruit product
			Ha D3 (settlement period Ia-Ib2)	T51	HB-PL-351	8426	_	C16:0; C18:0	_	_	_	seco-dehydroabietic; pimaric; isopoimaric; dehydroabietic; abietic and 7-oxo-dehydroabietic acids	_	_	54tr; 52; 50; 48; 46; 44; 42; 40	_	Animal fat (dairy); pine resin
			Ha D3 (settlement period Ia)	Q 5	HB-PL-101	623	_	C16:0; C18:0	_	W42 (20-22); W44 (20-24); W46 (20-26)	_	_	C30; C31; C33	Succinic; fumaric(tr) ; malic acids	_	W40 (16-24); W42 (16-26); W44 (16-28); W46 (16-30); W48 (16-32); W50 (16-34); A24; A26; A28; A30; A32	Beeswax; plant wax; possibly fruit product; bacterian fermentation product
		Bowl with omphalos bottom	Ha D3 (settlement period Ia)	Q 8	HB-PL-329	8339	_	C12:0; C14:0; C15:0; C16:0; C17:0; C18:1; C18:0	_	W34 (16-18); W36 (16-20); W38 (16-22); W40 (16-24); W36 (18-18); W38 (18-20); W40 (18-22)	_	_	_	Malic acid(tr)	54; 52; 50; 46; 44; 42; 40	_	Animal fat (dairy); plant wax; possibly fruit product
			Ha D3 (settlement period Ia)	Z 38	HB-PL-626A	12551	_	C14; C16:0; C18:0	_	W40 (18-22); W42 (18-24); W44 (18-26); W46 (18-28); W48 (18-30)	_	_	_	Succinic(tr); fumaric ; malic acids	54; 52; 50; 48; 46; 44; 42; 40tr	W40 (16-24); W42 (16-26); W44 (16-28); W46 (16-30); W48 (16-32)	Animal fat (dairy); beeswax; plant wax; possibly fruit product
			Ha D3 (settlement period Ia)	Z 38	HB-PL-626B	646	_	C16:0; C18:0	_	W34 (16-18); W36 (16-20); W40 (16-24); W36 (18-18)	_	_	C29; C29	Fumaric; malic acids	_	_	Fat; plant wax; possibly fruit product; bacterian fermentation product
		Bowl	Ha D3 (settlement period Ia)	Z 62	HB-PL-612	5617	_	C12:0; C14:0; C16:0; C17:0; C18:1*; 18:0; C20:0	_	W30 (14-16); W32 (14-18); W30 (16-14); W32 (16-16); W34 (16-18); W36 (16-20); W34 (18-16); W36 (18-18)	_	_	C29; C30	Fumaric; malic acids	_	_	Fat; plant wax; possibly fruit product; bacterian fermentation product
			Ha D3 (settlement period Ia)	Z51	HB-PL-616	432	_	C16:0; C18:0	_	_	_	_	C29; C30	Malic acid	_	_	Fat; possibly fruit product; bacterian fermentation product
		Bottle	Ha D3 (settlement period Ia)	Z 44; Z 45; Z 71	HB-PL-303	66	_	_	_	_	_	_	C29; C30; C31*	Succinic; fumaric; malic acids	_	_	Bacterian fermentation product; possibly fruit product
	Wheel-turned fine ceramic	Bowl	Ha D3 (settlement period Ia)	Z38	HB-PL-617	441	0.76	C16:0; C18:1*; C18:0	_	A24; A26; A28; A30	_	_	C29; C30; C31*; C32*; C33*; C34*; C35*	Succinic; fumaric; malic and tartaric(tr) acids	_	_	Fruit product; probably grape product / wine; bacterian fermentation product
			Ha D3 (settlement period Ia)	Z 51	HB-PL-618	7156	_	C12:0; C14:0; C16:0; C17:0; C18:1; C18:0	_	_	_	_	_	Malic acid (tr)	54; 52; 50; 48	_	Animal fat
			Ha D3 (settlement period Ia)	Z44 + Z51	HB-PL-621	<5	_	_	_	_	_	_	_	_	_	_	_
			Ha D3 (settlement period Ia)	Z 46	HB-PL-106	366	_	C16:0; C18:0; C24:0; 26:0; C28:0; C30:0; Diacid 14	_	_	_	Retene; seco-dehydroabietic; isopoimaric; methyldehydroabietic; dehydroabietic; abietic and 7-oxo-dehydroabietic acids	_	_	_	W40 (16-24); W42 (16-26); W44 (16-28); W46 (16-30); W48 (16-32); A24; A26; A28; A30; A32; a25; a27; a29; a31	Beeswax; Pinaceae resin/tar
		Bottle	Ha D3 (unstratified)	W 83	HB-PL-105	43	_	C16:0; C18:0	_	A18; A20; A22; A24; a21; a23; a25; a27; a29; a31	_	_	C29; C30; C31*; C32*; C33*	_	_	_	Bacterian fermentation product
		Jug	Ha D3 (settlement period Ia)	Q 5	HB-PL-345	121	_	C16:0	_	A18; A20; A22; A24	_	_	C29; C30; C31*; C32*; C33*	Malic acid	_	_	Bacterian fermentation product; possibly fruit product
			Ha D3 (settlement period Ia)	C22	HB-PL-346	50	_	C16:0	_	W34 (14-20); W38 (14-24); W40 (14-26); W42 (14-28); W34 (16-18); W36 (16-20); W38 (16-22); W40 (16-24); W42 (16-26); W44 (16-28); W46 (16-30); W36 (18-18); W42 (18-24); A24	_	_	C29; C30; C31*; C32*; C33*	Malic acid	_	_	Plant wax; possybly fruit product; bacterian fermentation product
	Handmade middle semi-ceramic	Cone-necked vessel	Ha D3 (settlement period Ia)	Z44-Z71-Z103	HB-PL-601	111	_	C14:0; C16:0; C17:0; C18:1; C18:0	_	_	_	_	_	_	_	W40 (16-24); W42 (16-26); W44 (16-28); W46 (16-30); W48 (16-32)	Fat; beeswax
	Handmade coarse ceramic	Big pot	Ha D3 (settlement period Ia)	Z22-Z26; Z42	HB-PL-605	574	_	C16:0	_	_	_	_	C29; C30; C31*	_	_	_	Bacterian fermentation product
		Pot	Ha D3 (settlement period Ia)	Z44-Z45	HB-PL-606	124	_	C16:0; C17:0; C18:0	_	_	_	_	C29; C30; C31*; C32*; C33*; C34*; C35*	_	_	_	Bacterian fermentation product
		Unknown	Ha D3 (settlement period Ib/3)	S 213	HB-PL-109	343	_	C16:0; C17:0; C18:1*; C18:0; C19:0; C20:0; C21:0; C22:0; Diacid 18:0*; Diacid 20:0*; Diacid 22:0*	_	_	_	Lupa-2,20(29)-diene; lupa-2,20(29)-dien-28-ol; lupeone; lupeol; 28-oxoallobetul-2-ene; Erythrodiol; 3-Oxoallobetulane; betuline; allobetuline; betulinic acid; betulin ethers; betulin-28-caffeate	_	_	54; 52; 50	_	Birch bark tar; animal fat
		Pot	Ha D3 (settlement period Ib/3)	S 216	HB-PL-110	305	_	C16:0; C17:0; C18:1*; C18:0; C19:0; C20:0; C21:0; C22:0; Diacid 18:0*; Diacid 20:0*; Diacid 22:0*	_	_	_	Lupa-2,20(29)-diene; lupa-2,20(29)-dien-28-ol; lupeone; lupeol; 28-oxoallobetul-2-ene; Erythrodiol; 3-Oxoallobetulane; betuline; allobetuline; betulinic acid; betulin ethers; betulin-28-caffeate	_	_	_	_	Birch bark tar
		Unknown	Ha D3 (settlement period II-Ib/4)	S 236	HB-PL-111	229	_	C16:0; C17:0; C18:1*	_	_	_	Lupa-2,20(29)-diene; lupa-2,20(29)-dien-28-ol; lupeone; lupeol; 28-oxoallobetul-2-ene; Erythrodiol; 3-Oxoallobetulane; betuline; allobetuline; betulinic acid; betulin ethers; betulin-28-caffeate	_	_	_	_	Birch bark tar

## Sheet: Table_F_Plateau_importHaD2D3
Archaeological context	Vessel technology	Form	Chronology	Inventory / object number	Laboratory number	Quantity of lipid biomarkers (excluding fruit carboxylic acids) recovered from the sherds (µg/g)	Quantity of tartaric acid recovered from the sherds (µg/g)	Fatty acids	Plant by-products						Animal by-products		Substances
									Plant fatty acids	Plant wax esters (acid–alcohol), n-alcohols (A) and -alkanes (a)	Plant terpenoids		Bacterio-hopanes	Fruit carboxylic acids	Animal triacylglycerides	Beeswax esters (acid–alcohol), n-alcohols (A) and -alkanes (a)
											Cereals	High plants
Plateau settlement, old excavation	Wheel-turned Attic ceramic	Krater I	Ha D (unstratified, production date 520-510 BC)	R 289	HB-PL-401	53 (limited due to coelution and high levels of phthalate contamination)	27.94	_	_	_	_	_	C27; C28tr; C29*; C30*; C31*; C32*; C33*	Succinic; fumaric(tr); malic and tartaric acids	_	_	Fruit product, probably grape product / wine; bacterian fermentation product
			Ha D2 (settlement period IIIb, production date 520-510 BC)	U 262	HB-PL-402	154 (limited due to coelution and high levels of phthalate contamination)	0.49	_	_	_	_	_	C27; C28; C29; C30; C31; C32	Malic(tr) and tartaric (tr) acids	_	_
		Krater II	Ha D (unstratified, production date 520-510 BC)	V 83	HB-PL-403	22 (limited due to coelution and high levels of phthalate contamination)	10.17	C16:0; 18:0	_	_	_	_	C29; C30	Succinic; fumaric; malic and tartaric (tr) acids	_	_	Fruit product, probably grape product / wine; bacterian fermentation product
		Krater III	Ha D3 (settlement period Ia/3, production date 520-510 BC)	Y 443	HB-PL-404	145 (limited due to coelution and high levels of phthalate contamination)	0,61 (limited due to coelution with phthalate)	_	_	_	_	_	C29; C30; C31	Succinic(tr); malic and tartaric(tr) acids	_	_	Fruit product, probably grape product / wine; bacterian fermentation product
			Ha D (unstratified, production date 520-510 BC)	V 92	HB-PL-405	247 (limited due to coelution and high levels of phthalate contamination)	4,79 (limited due to coelution with phthalate)		_	_	_	_	C29; C30; C31; C32; C33	Succinic(tr); malic and tartaric (tr) acids	_	_
		Krater IV	Ha D3 (settlement period Ib/4, production date c. 510 BC)	T 75	HB-PL-406	234 (limited due to coelution and high levels of phthalate contamination)	_	C16:0(tr)	_	_	_	_	C29; C30	Malic acids (tr)	_	_	Bacterian fermentation product; possibly fruit product
			Ha D (unstratified, production date c. 510 BC)	Q 255	HB-PL-407	144 (limited due to coelution and high levels of phthalate contamination)	_	_	_	_	_	_	C29; C30	Succinic(tr) and malic (tr) acids	_	_
		Kylix	Ha D (unstratified, production date c. 540 BC)	R 229	HB-PL-408	353 (limited due to coelution and high levels of phthalate contamination)	5,33 (limited due to coelution with phthalate)	C10:0; C12:0; C14:0; C16:0; C18:1; C18:0tr	C18:1≥C18:0; C16/C18 ≥ 3	W32 (16:0-16); W34tr (16:0-18); W36tr (16:0-20)	_	_	C29; C30; C31	Succinic; fumaric; malic and tartaric acids	_	_	Plant wax and oil?; fruit product, probably grape product / wine; bacterian fermentation product
		Oinochoe	Ha D2-Ha D3 (settlement period Ia-IIIa, production date end 6th century BC)	A 80	HB-PL-409	515 (limited due to coelution and high levels of phthalate contamination)	_	C10:0; C12:0; C14:0; C16:0; C18:1; C18:0tr	C18:1≥C18:0; C16/C18 ≥ 3	W32 (16:0-16); W34 (16:0-18); W36 (16:0-20); W38 (16:0-22); W40 (16:0-24); A16; A18; A20; A22; A24;a25;a27	_	_	C29; C30	Succinic(tr); fumaric(tr); malic(tr) acids	_	_	Plant wax and oil?; possibly fruit product; bacterian fermentation product
		Oinochoe	Ha D (unstratified, production date midth 6th century BC)	C 121	HB-PL-410	497 (limited due to coelution and high levels of phthalate contamination)	0,16 (limited due to coelution with phthalate)	C10:0; C12:0; C14:0; C16:0; C18:1; C18:0	C18:1≥C18:0; C16/C18 ≥ 5	W32 (16:0-16); W34 (16:0-18); W36 (16:0-20); W38 (16:0-22); W40 (16:0-24)	_	_	C29; C30; C31	Malic and tartaric acids	_	_	Plant wax and oil?; fruit product, probably grape product / wine; bacterian fermentation product
